# Supplementary material for: A Systematic Literature Review on the Global Status of Newborn Screening for Mucopolysaccharidosis II
Source: Int J Neonatal Screen. 2024 Oct 10;10(4):71. doi: 10.3390/ijns10040071 (PMC11503380; doi:10.3390/ijns10040071)
Supplement: Supplementary file 1 [file IJNS-10-00071-s001.zip]

Archive with 1 entries (1 files):
- IJNS-3139514-supplementary.pdf
